# Supplementary material for: Altered developmental programs and oriented cell divisions lead to bulky bones during salamander limb regeneration
Source: Nat Commun. 2022 Nov 14;13:6949. doi: 10.1038/s41467-022-34266-w (PMC9663504; doi:10.1038/s41467-022-34266-w)
Supplement: Supplementary file 4 — Supplementary Data 1 [file 41467_2022_34266_MOESM4_ESM.xlsx]

## Sheet: Sheet1
Probe Name	Catalogue Number	FASTA Sequence	Design
RNAscope ® Probe - Pwa-GLI1-C3	823081-C3	TACAATGCAATGAACCCACCGGTGAACAGCTACGCAGAACATTGCTACCGCCGGGCGCTCCACGGTCAGGCTTCCTCCGCTCCCAGGACTGAAGCAATAAATGAGATGCCTTACTGCCACCAAGCAAACCTCATGAGCAGCTACCATGGCTGCGGCATGGCTCAGCCCAACGAGCACATCATCACCCCAGATGGGTCTCGGTACTCCACCCCTCGTAATAGCATGAAGTTGAACAAGAAACGGGCTCTCTCCATATCCCCCCTCTCGGATGCCAGCGTTGACCTGCAGACCGTGATCCGAACTTCCCCCAACTCTCTGGTGGCTTTCATCAACTCCCGCTGTAGCTCAGCCAATGGGTCCTATGGCCACCTATCCATTGGAACAATCAGCCCATCGCTT…	A 20zz pair probe named Pwa-GLI1 targeting 246-1085 of customer provided sequence
RNAscope ® Probe - Pwa-IHH-O1-C2	823041-C2	AAGACCCTGGGGGCCAGTGGGCGCTATGAGGGCAAGATAGCGCGCAACTCGGAGCGCTTCAAGGAGCTGACGCCCAACTACAACCCGGACATCATCTTCAAGGATGAGGAGAACACGGGGGCCGACCGGATCATGACCCAGCGCTGCAAGGACCGGCTGAACTCCCTGGCCATCTCTGTCATGAACCAGTGGCCCGGGGTCAAACTGCGGGTCACCGAGGGCTGGGATGAAGATGGCCACCACTCTGACGAGTCGCTGCACTACGAAGGACGCGCGGTGGACATTACCACCTCAGACCGGGACCGGAACAAGTACGGCATGCTGGCCCGGCTAGCGGTGGAAGCTGGATTCGACTGGGTCTACTATGAGTCCAAGGCGCACATCCACTGCTCGGTGAAG…	A 13zz pair probe named Pwa-IHH-O1 targeting 56-820 of customer provided sequence- does not cross-react with SHH
RNAscope ® Probe - Pwa-PTH-C3	823061-C3	CTGCCCATCGGAGTTATGACAAAAGTCGCAATAATGCTATGTGGAATTTGTTTCATCACGCGATCTGATGGGAGACCGACTAGGAGACGGTCTGTGAGCGAGGTGCAGCTCATGCACAACTTCGGGGAGCACAGGCACAACATGGACAGGCAAGAGTGGCTTCAGCTCCAGCTGCTGGAGTTGTACCCTGACGCCATGAGGCAGTCAGCAGAACTGCAGGCCGAACAAGCGCTCAGCAGGAGCCAGAGACCTAGGAGGAAAGACGACAAATGGGGCGCCATCAGGACAAGACGGCTGCTCCCGGAAGAGCTGCAGGCCCTGCAGAGAAAGCTTGGAGAGATCGAGCAAGAAGTCTTGGACATGATTTTCCAACCAAGCTCTCAA	A 9zz pair probe named Pwa-PTH targeting 2-370 of customer provided sequence. Does not cross-react with PTHrP*
RNAscope ® Probe - Pwa-PTHrP	823071	TTCTGGGTCTTCCTGCAGCGGTGGTGCCTCGCCGTGTTCCTGCTCGGCTACTCGGCGCCCTCCCACGGGAGAGCCGTGCCGGGGCTCAGCCGCAGAATAAAAAGAGCAGTGTCGGAGCACCAGCTGCTTCATGACAAGGGGAGGTCGATCCAAGAGCTGCGGAGGAGAATCTTCCTGCAGAACCTGATCGAGGGGGTGAACACGGCCGAAATCCGGGCCACCTCGGAGGTGTCGCCGAACCCCAAGCCCTCCACCAACACCAAGAACTACAACAACCACGTGCGCTGCGGCAACTGCGACGAGGGGGGTTACCTGACGCAGGAGACCAACAAGGCCCAGCCCTACAAGGAGCCCGCGCTGAAGACACCCGGGAAGAAGAAGAAGGTGAAGCCCGGGAAG…	A 12zz pair probe named Pwa-PTHrP targeting 2-532 of customer provided sequence. Does not cross-react PTH
RNAscope® Probe - Pwa-SHH-O1	823051	GACGAGATGATGCTGCTGAGGCGAGTCCTGCTGGGGGGCTTCATCTGCGCCCTCCTAGTGCCCTCGGGGCTGGGCTGCGGTCCGGGCAGAGGCATTGGCCAGAGGAGACGCCCCAAGAAGCTTACTCCGTTGGCATACAAGCAGTTCATCCCCAACGTGGCCGAGAAGACCCTGGGGGCCAGTGGACGTTATGAGGGCAAGATCACGCGCAACTCGGAGCGCTTCAAGGAGCTAACTCCTAATTACAACCCTGACATTATATTTAAGGACGAGGAGAACACGGGAGCGGATAGGCTGATGACCCAGAGGTGTAAGGATAAGCTGAATGCCCTGGCAATCTCGGTGATGAACCAGTGGCCTGGAGTCAAGCTGAGGGTCACCGAAGGTTGGGACGAGGAC…	A 20zz pair probe named Pwa-SHH-O1 targeting 75-1174 of customer provided sequence. Does not detect IHH
