# Supplementary material for: Altered developmental programs and oriented cell divisions lead to bulky bones during salamander limb regeneration
Source: Nat Commun. 2022 Nov 14;13:6949. doi: 10.1038/s41467-022-34266-w (PMC9663504; doi:10.1038/s41467-022-34266-w)
Supplement: Supplementary file 5 — Supplementary Data 2 [file 41467_2022_34266_MOESM5_ESM.xlsx]

## Sheet: Experimental plan
Experiment	Species	Strain	Stage	Size at t=0. Total length in cm (Average±St.Dev.)	Size at analysis. Total length in cm (Average±St.Dev.)	Timepoints	n animals	Sex (males.females.unknown)	Procedure	Analysis	Related to figure
Regeneration - postmetamorphic	Pleurodeles waltl	wildtype and NucCyt	young adults	11.35±0.49	11.5±0.85	8 w.p.a.	2	(2.0.0)	unilateral amputation. Both control and regenerated limbs collected at desired timepoints	micro-CT scan, segmentation	Fig. 1
Regeneration - postmetamorphic	Pleurodeles waltl	wildtype	young adults	11.45±0.64	11.55±0.49	4 w.p.a.	2	(1.1.0)	unilateral amputation. Both control and regenerated limbs collected at desired timepoints	micro-CT scan, segmentation	Fig. 1
Regeneration - postmetamorphic	Pleurodeles waltl	wildtype	young adults	12.35±0.21	12.35±0.21	3 w.p.a.	2	(1.1.0)	unilateral amputation. Both control and regenerated limbs collected at desired timepoints	micro-CT scan, segmentation	Fig. 1
Regeneration - postmetamorphic	Pleurodeles waltl	wildtype	young adults	11.6±0.57	12±1.56	5 w.p.a.	2	(1.1.0)	unilateral amputation. Both control and regenerated limbs collected at desired timepoints	micro-CT scan, segmentation	Fig. 1
Control uninjured adult	Pleurodeles waltl	wildtype and albino	adults	15.98±1.65	15.98±1.65	uninjured	5	(2.3.0)	none	micro-CT scan, segmentation	Fig. 1A,B, Sup. Fig. 1B
Regeneration - postmetamorphic	Pleurodeles waltl	wildtype	Post-metamorphic juveniles	6.97±0.54	7.35±0.67	4 w.p.a.	4	(0.0.4)	bilateral amputation	micro-CT scan, segmentation	Fig. 1A-C
Regeneration - postmetamorphic	Pleurodeles waltl	wildtype	Post-metamorphic juveniles	6.97±0.54	7.4±0.46	6 w.p.a.	5	(0.0.5)	bilateral amputation	micro-CT scan, segmentation	Fig. 1A-C
Regeneration - postmetamorphic	Pleurodeles waltl	wildtype	Post-metamorphic juveniles	6.97±0.54	7.68±0.46	5 w.p.a.	4	(0.0.4)	bilateral amputation	micro-CT scan, segmentation	Fig. 1A-C
Regeneration - postmetamorphic	Pleurodeles waltl	wildtype	Post-metamorphic juveniles	6.97±0.54	7.98±0.40	3 w.p.a.	4	(0.0.4)	bilateral amputation	micro-CT scan, segmentation	Fig. 1A-C
Regeneration - postmetamorphic	Pleurodeles waltl	wildtype	young adults	Not recorded	Not recorded	uninjured	1	(0.0.1)	none	micro-CT scan, segmentation	Fig. 1A-C
Regeneration - postmetamorphic	Pleurodeles waltl	wildtype	young adults	Not recorded	Not recorded	2 w.p.a.	1	(0.0.1)	bilateral amputation	micro-CT scan, segmentation	Fig. 1A-C
Regeneration - postmetamorphic	Pleurodeles waltl	wildtype	young adults	Not recorded	Not recorded	3 w.p.a.	1	(0.0.1)	bilateral amputation	micro-CT scan, segmentation	Fig. 1A-C
Regeneration - postmetamorphic	Pleurodeles waltl	wildtype	young adults	Not recorded	Not recorded	4 w.p.a.	1	(0.0.1)	bilateral amputation	micro-CT scan, segmentation	Fig. 1A-C
Regeneration - postmetamorphic	Pleurodeles waltl	wildtype	young adults	Not recorded	Not recorded	5 w.p.a.	1	(0.0.1)	bilateral amputation	micro-CT scan, segmentation	Fig. 1A-C
Regeneration - postmetamorphic	Pleurodeles waltl	wildtype	young adults	Not recorded	Not recorded	6 w.p.a.	1	(0.0.1)	bilateral amputation	micro-CT scan, segmentation	Fig. 1A-C
Regeneration - postmetamorphic	Pleurodeles waltl	wildtype	fully grown adults	Not recorded	Not recorded	50 w.p.a.	4	(0.0.4)	bilateral amputation	micro-CT scan, segmentation	Fig. 1A-C, Sup. Fig. 1B
Regeneration - larvae	Pleurodeles waltl	wildtype	larvae (St.55a)	4.69±0.33	6.37±0.40	37 d.p.a.	3	(0.0.3)	unilateral amputation. Both control and regenerated limbs collected at desired timepoints	RNAscope, Von Kosa, alcian blue and immunofluorescence stainings, microscopy	Fig. 1D, Fig 6, Sup Fig. 8
Regeneration - larvae	Pleurodeles waltl	wildtype	larvae (St.55a)	4.69±0.33	7.13±0.29	59 d.p.a.	3	(0.0.3)	unilateral amputation. Both control and regenerated limbs collected at desired timepoints	RNAscope, Von Kosa, alcian blue and immunofluorescence stainings, microscopy	Fig. 1D, Fig 6, Sup.Fig. 2, Sup Fig. 8
Regeneration - larvae	Pleurodeles waltl	wildtype	larvae (St.52a-54)	3.17±0.25	3.77±0.31	10 d.p.a.	3	(0.0.3)	unilateral amputation. Both limbs collected at desired timepoints	micro-CT scan, segmentation	Fig. 2
Regeneration - larvae	Pleurodeles waltl	wildtype	larvae (St.52a-54)	2.96±0.11	4.13±0.06	16 d.p.a.	3	(0.0.3)	unilateral amputation. Both limbs collected at desired timepoints	micro-CT scan, segmentation	Fig. 2
Regeneration - larvae	Pleurodeles waltl	wildtype	larvae (St.52a-54)	3.17±0.32	4.43±0.21	20 d.p.a.	3	(0.0.3)	unilateral amputation. Both limbs collected at desired timepoints	micro-CT scan, segmentation	Fig. 2
Regeneration - larvae	Pleurodeles waltl	wildtype	larvae (St.52a-54)	3.32±0.26	4.9±0.1	27 d.p.a.	3	(0.0.3)	unilateral amputation. Both control and regenerated limbs collected at desired timepoints	micro-CT scan, segmentation	Fig. 2, 5A
Regeneration - larvae	Ambystoma mexicanum	CAG::ERT-Cre-ERT-T2AGFPnls/Brainbow	larvae	Not recorded	3.5cm from snout to cloaca	0-18 d.p.a.	3	(0.0.3)	Tamoxifen injection, amputation	Live imaging, clonal analysis	Fig. 3
Development - larvae	Pleurodeles waltl	NucCyt	larvae (st.51-53)	2.67±0.38	2.83±0.49	uninjured	3	(0.0.3)	3xEdU injections (1 per day)	EdU staining, microscopy, cell division angle analysis	Fig. 4A
Regeneration - post-metamorphic juvenile	Pleurodeles waltl	NucCyt	Post-metamorphic juveniles	6.08±0.61	8.14±1.07	98 d.p.a.	5	(0.0.5)	bilateral amputation, se-Cre electroporation	microscopy, clonal analysis	Fig. 4B, Sup. Fig. 6
Regeneration - Post-metamorphic	Ambystoma mexicanum	CAG::ERT-Cre-ERT-T2AGFPnls/Brainbow	juvenile	6	Not recorded	105 d.p.a.	3	(0.0.3)	Tamoxifen injection, amputation	Von Kosa staining, microscopy, clonal analysis	Fig. 4C
Development - mammals	Mus musculus	Col2-CreERT/R26-Confetti	E17.5, P30	Not recorded	Not recorded	uninjured			Tamoxifen injection	microscopy, clonal analysis	Fig. 4D-E
Regeneration - larvae	Pleurodeles waltl	wildtype	larvae (St.55a)	4.69±0.33	5.73±0.60	20 d.p.a.	3	(0.0.3)	unilateral amputation. Both control and regenerated limbs collected at desired timepoints	RNAscope, Von Kosa, alcian blue and immunofluorescence stainings, microscopy	Fig. 6, Sup.Fig. 2
Regeneration - larvae	Pleurodeles waltl	wildtype	larvae (St.55a)	4.69±0.33	11.03±0.64	166 d.p.a.	3	(0.0.3)	unilateral amputation. Both control and regenerated limbs collected at desired timepoints	RNAscope, Von Kosa, alcian blue and immunofluorescence stainings, microscopy	Fig. 6, Sup.Fig. 2, Sup Fig. 8
Regeneration - larvae	Pleurodeles waltl	wildtype	larvae (St.55a)	4.69±0.33	5.46±0.32	12 d.p.a.	3	(0.0.3)	unilateral amputation. Both control and regenerated limbs collected at desired timepoints	RNAscope, Von Kosa, alcian blue and immunofluorescence stainings, microscopy	Fig. 6, Sup.Fig. 2, Sup. Fig. 3B-C, Sup Fig. 8
Development - larvae	Pleurodeles waltl	wildtype	larvae (st.41-42)	1.53±0.12	1.53±0.12	uninjured	3	(0.0.3)	none	micro-CT scan, segmentation	Sup. Fig. 1A
Development - larvae	Pleurodeles waltl	wildtype	larvae (st.44-45)	2.1±0.17	2.1±0.17	uninjured	3	(0.0.3)	none	micro-CT scan, segmentation	Sup. Fig. 1A
Development - larvae	Pleurodeles waltl	wildtype	larvae (st.50-52)	2.43±0.11	2.43±0.11	uninjured	3	(0.0.3)	none	micro-CT scan, segmentation	Sup. Fig. 1A
Development - larvae	Pleurodeles waltl	wildtype	larvae (st.55a,small)	3.83±0.15	3.83±0.15	uninjured	3	(0.0.3)	none	micro-CT scan, segmentation	Sup. Fig. 1A
Development - larvae	Pleurodeles waltl	wildtype	larvae (st.55a,big)	4.76±0.15	4.76±0.15	uninjured	3	(0.0.3)	none	micro-CT scan, segmentation	Sup. Fig. 1A
Regeneration - larvae	Pleurodeles waltl	wildtype	larvae (St.55a)	4.69±0.33	4.69±0.33	0 d.p.a.	16	(0.0.16)	uninjured limbs collected after amputation	RNAscope, Von Kosa, alcian blue and immunofluorescence stainings, microscopy	Sup. Fig. 2, Sup. Fig. 3B-C
Regeneration - neotenic	Ambystoma mexicanum	d/d	Juvenile	6	Not recorded	32 w.p.a.	3	(0.0.3)	unilateral amputation. Both control and regenerated limbs collected at desired timepoints	micro-CT scan, segmentation	Sup. Fig. 4A
Regeneration - Post-metamorphic	Ambystoma mexicanum	d/d	adults	6	Not recorded	32 w.p.a.	5	(0.0.5)	thyroxine injection, unilateral amputation	micro-CT scan	Sup. Fig. 4B
Development - larvae	Ambystoma mexicanum	CAGGS::ER-Cre-ER-T2A-EGFPnls/CAGGS	Larvae	Not recorded	Not recorded	uninjured	3	(0.0.3)	EdU pulse-chase, 2 days	EdU staining, microscopy	Sup. Fig. 5A
Regeneration - larvae	Pleurodeles waltl	wildtype	larvae (St.52a-54)	2.63±0.05	4.4±0.14	27 d.p.a.	4	(0.0.4)	unilateral amputation. 5xEdU injections (1 evry third day starting at 13 d.p.i.)	EdU staining, microscopy, cell division angle analysis	Sup. Fig. 5B-D
Regeneration - postmetamorphic	Pleurodeles waltl	wildtype	Regeneration - postmetamorphic	Not recorded	10.23±1.05	7w.p.a.	3	(0.0.3)	bilateral amputation. 7xEdU injections (1 per day starting at 7w.p.i.)	EdU staining, microscopy, cell division angle analysis	Sup. Fig. 5E-H
Regeneration - larvae	Pleurodeles waltl	NucCyt	larvae (St.54)	2.94±0.19	4.1±0.47	21 d.p.a.	4	(0.0.4)	bilateral amputation, se-Cre electroporation	microscopy, clonal analysis	Sup. Fig. 6
Regeneration - larvae	Pleurodeles waltl	NucCyt	larvae (St.55a)	4.22±0.16	5.8±0.31	28 d.p.a.	4	(0.0.4)	bilateral amputation, se-Cre electroporation	microscopy, clonal analysis	Sup. Fig. 6
Regeneration - larvae	Pleurodeles waltl	NucCyt	larvae (St.54 to 55a)	3.38±0.33	5.15±0.46	21 d.p.a.	13	(0.0.13)	Limb bud electroporation, EdU injection	EdU staining, microscopy, clonal analysis	Sup. Fig. 7
