# Supplementary material for: Altered developmental programs and oriented cell divisions lead to bulky bones during salamander limb regeneration
Source: Nat Commun. 2022 Nov 14;13:6949. doi: 10.1038/s41467-022-34266-w (PMC9663504; doi:10.1038/s41467-022-34266-w)
Supplement: Supplementary file 7 — Source Data [file 41467_2022_34266_MOESM7_ESM.xlsx]

## Sheet: Figure 1C
Quantification of the volumes (mm3) occupied by ossified bone in the radius and ulna of fully regenerated (50w.p.a.) versus control limbs of adult Pleurodeles waltl
	Control (uninjured)			Regenerated
Ulna	2.04204	1.2624	0.954401	2.73962	2.53791	1.82736
Radius	1.98595	1.01097	0.939822	2.71355	2.48464	1.67798
Regenerated limbs contined more volume of bone than uninjured controls (2-way ANOVA: n.s. Interaction, p=0.9443; n.s. Zeugopodial element, p=0.7773; * Regeneration, P=0.0153).
Table Analyzed	Ulna pleurodeles			Table Analyzed	Radius pleurodeles
Column B	regenerated			Column B	Treated
vs.	vs.			vs.	vs.
Column A	Control			Column A	Control
P value	0.031			Paired t test
P value summary	*			P value	0.058
Significantly different (P < 0.05)?	Yes			P value summary	ns
One- or two-tailed P value?	Two-tailed			Significantly different (P < 0.05)?	No
t, df	t=5.545, df=2			One- or two-tailed P value?	Two-tailed
Number of pairs	3			t, df	t=3.968, df=2
				Number of pairs	3
How big is the difference?
Mean of differences (B - A)	0.9487			How big is the difference?
SD of differences	0.2963			Mean of differences (B - A)	0.9798
SEM of differences	0.1711			SD of differences	0.4277
95% confidence interval	0.2126 to 1.685			SEM of differences	0.247
R squared (partial eta squared)	0.9389			95% confidence interval	-0.08274 to 2.042
				R squared (partial eta squared)	0.8873
How effective was the pairing?
Correlation coefficient (r)	0.8489			How effective was the pairing?
P value (one tailed)	0.1773			Correlation coefficient (r)	0.7149
P value summary	ns			P value (one tailed)	0.2465
Was the pairing significantly effective?	No			P value summary	ns
				Was the pairing significantly effective?	No

## Sheet: Figure 3A
Measurements of cell division angles in regenerating appendage of Ambystoma mexicanum
The preferred direction of daughter cell allocation after cell division is longitudinally oriented in the mesenchymal chondrogenic cells and transversally oriented in the maturing chondrocytes.
T.Test **** (p<0.0001)
Mesenchymal	Chondrocytes
62.33	8.44
	39.87
85.46	75
84.85	88.04
75.76	69.89
13.58	63.299
39.72	90
13.19	63.58
	72.73
120	86.29
40.85	66.94
21.34	62.12
35.93	77.41
0.04
7.72	84.2
4.37	93.81
3.54	78.66
0.08	15
13.33	90
30	84.31
	83.68
	85.31
	75
	75
	71.95
	83.49
	70.58
	89.68
	71.58
	88.79

## Sheet: Figure 4A
Measurements of cell division angles in developing zeugopodial elements of Pleurodeles waltl
The preferred direction of daughter cell allocation after cell division is longitudinally oriented in the mesenchymal chondrogenic cells and transversally oriented in the maturing chondrocytes.
T.Test **** (p<0.0001)
Mesenchymal	Chondrocytes
5	10
9	11
10	16
11	21
14	36
17	40
19	46
26	49
30	50
31	52
33	53
34	58
35	61
36	61
40	62
45	62
46	64
47	66
51	68
55	69
57	71
57	75
59	76
60	77
65	79
65	79
69	79
74	84
74	84
75	85
79	86
83	87
	87
1	88
3	89
4	89
5	90
7	90
13	90
15
16	17
19	22
20	25
20	27
21	27
21	28
21	43
24	43
26	45
28	46
31	47
31	48
36	54
36	54
37	56
37	59
40	60
41	60
42	60
43	63
47	63
48	63
48	65
49	65
51	65
52	66
54	66
54	67
54	68
55	69
56	69
57	70
57	71
60	71
61	72
61	72
64	72
67	74
69	75
71	78
71	78
74	78
76	80
76	80
81	82
82	82
85	83
	83
1	84
1	85
6	86
8	86
12	86
16	87
17	88
18	88
20	88
21	88
23	89
25
27	7
30	17
30	33
30	35
31	35
32	35
32	41
32	43
33	46
37	49
42	60
44	61
45	62
47	63
49	63
56	63
60	65
60	65
63	67
63	69
64	69
69	71
75	71
78	75
79	75
81	77
81	78
83	79
84	79
85	80
	80
	83
	83
	84
	84
	84
	84
	85
	86
	86
	87
	87
	87
	88
	89
	90

## Sheet: Figure S4D
Quantification of the volumes occupied by ossified bone in the radius and ulna of fully regenerated (32 w.p.a.) versus control limbs of larval Ambystoma mexicanum.
	Control (uninjured)			Regenerated
Ulna	0.228995	0.396061	0.288932	0.085704	0.21524	0.190773
Radius	0.220061	0.455661	0.378307	0.151641	0.392605	0.290721
Regenerated limbs contained similar volume of bone than uninjured controls at this stage, although ossification may still be ongoing (2-way ANOVA: n.s. Interaction, p=0.5780; n.s. Zeugopodial element, p=0.2053; n.s. Regeneration, P=0.1047).
Table Analyzed	ulna ambystoma			Table Analyzed	radius ambystoma
Column B	Treated			Column B	Treated
vs.	vs.			vs.	vs.
Column A	Control			Column A	Control
Paired t test				Paired t test
P value	0.0276			P value	0.0102
P value summary	*			P value summary	*
Significantly different (P < 0.05)?	Yes			Significantly different (P < 0.05)?	Yes
One- or two-tailed P value?	Two-tailed			One- or two-tailed P value?	Two-tailed
t, df	t=5.890, df=2			t, df	t=9.807, df=2
Number of pairs	3			Number of pairs	3
How big is the difference?				How big is the difference?
Mean of differences (B - A)	-0.1408			Mean of differences (B - A)	-0.07302
SD of differences	0.04139			SD of differences	0.0129
SEM of differences	0.0239			SEM of differences	0.007445
95% confidence interval	-0.2436 to -0.03794			95% confidence interval	-0.1051 to -0.04099
R squared (partial eta squared)	0.9455			R squared (partial eta squared)	0.9796
How effective was the pairing?				How effective was the pairing?
Correlation coefficient (r)	0.8744			Correlation coefficient (r)	0.9943
P value (one tailed)	0.1612			P value (one tailed)	0.034
P value summary	ns			P value summary	*
Was the pairing significantly effective?	No			Was the pairing significantly effective?	Yes

## Sheet: Figure S5H
Violin plot showing the quantification of cell division orientations in EdU-treated limbs of regenerating Pleurodeles post-metamorphic newts.
Note that transverse orientation is predominant.
Limb 1	Limb 2	Limb 3	Limb 4	Limb 5	Limb 6
63	67	74	45	69	79
51	65	4	43	48	75
42	4	15	4	45	23
61	4	68	38	84	45
32	61	5	41	44	76
90	39	64	63	31	37
76	72	64	44	81	66
83	84	36	82	30	29
52	27	45	56	73	60
41	56	81	23	78	36
63	45	45	45	81	21
5	89	59	90	37	51
70	34	75	49	65	54
52	26	61	53	72	57
60	46	66	75	31	54
12	65	21	31	79	90
71	63	88	36	80	88
73	59	17	37	46	37
59	90	28	39	80	40
75	66	58	45	48	89
72	18	53	64	45	40
18	55	63	76	77	68
78	46	90	83	10	20
50	56	22	85	79	82
87	58	70	77	53	36
70	69	10	66	38	72
66	46	71	80	49	58
61	70	3	49	52
52	29	62	83	26
72	58	20	78	30
79	86	54	9	12
73	75	14	57	33
	83	83	75	86
	48	15	69	79
	80	47	86	83
	66	28	28	49
	87	56	9	81
	22	73	74	42
	34	77	77	46
	66			40
	68			46
	64			51
	51			65
	79			80
	77			68
	79			51
	77			32
	59			51
	54			75
	73			65
	64			80
	55			89
	33			64
	62			50
	30			78
	83			57
	87			68
	82			28
	28			23
	15			38
	33			82
	73			45
	55			82
	66			82
	19			38
	77			47
	74			43
				47
				65
				81
				84
				79
				82
				49
				63
				22
				60
				72
				82
				11
				72
				73
				76
				42
				66
				57
				83
				78
				76
				19
				51
				43

## Sheet: Figure S6E
Violin plot showing the quantification of clone orientations in seCre-treated limbs of regenerating NucCyt transgenic Pleurodeles.
Note that transverse orientation is predominant.
One way ANOVA showed no statistical differences between stages (ns, p=0.0958), so all groups were plotted together for the figure S7E
Group 1	Group 2	Group 3
80.8	75.8	78.8
87.9	70.6	81.2
44.9	76.3	36.4
78.5	75.5	85.5
58.4	79.5	10.9
55.3	89.5	44.4
78.5	29.7	26.4
75.8	4	11.1
63.3	30.4	48.5
73.2	79	60.3
73.3	60.3	32.5
48.2	75	46.3
71.3	66.4	42.5
78.1	59.7	39.2
56.4	67.2	45.2
54.7	73.6	42.6
29.9	60	43.6
1.5	20.4	76.6
13.7	30.1	51.7
42.6	70.8	36.7
8.6	48.3	22.5
19.5	88.9	78.3
86.5	85.1	68.9
69.3	90	36.2
33.6	86.7	89.3
79	86.8	60.1
64.1	82.6	18.7
55.9	74.7	3.7
55.5	28.5	63.7
88.4	24.8	39.4
60	59.5	74.1
81.7	60.8	81.2
35.9	19.7	25.2
77.3	17.8	60
81.9	77.1	53.2
70.2	85.8	61.2
13.1	55.2	21.6
50.5	42.6	24.5
20.8	75	30.8
56.6	73.2	50.3
87.2	15	56.6
70.3	17	66.4
62.5	65.6	57.1
	41.2	56.9
	87.6	62.5
	36	88.2
	35.2	75.2
	74.5	73.4
	84.7	88.8
	37.8	38.4
	49.4	48
	11.8	19.4
	3.4	37.2
	66.2	85.9
	81.5	24.6
	59.9	68.9
	71.6	81
	26.5	83.9
	80.5	75.3
	28.9	41.4
		14.6
		82.3
		54.6
		71
		89.8
		15
		13.6
		79.4
		71.1
		3.1
		31.2
		18.4
		19.3
		38.9
		44.2
		13.8
		60.3
		23.6
		63.3
		65.2
		82.6
		56.9
		31.1
		24.8
		45.3
		36.5
